# Supplementary material for: Salusin-β mediates tubular cell apoptosis in acute kidney injury: Involvement of the PKC/ROS signaling pathway
Source: Redox Biol. 2019 Dec 20;30:101411. doi: 10.1016/j.redox.2019.101411 (PMC6939056; doi:10.1016/j.redox.2019.101411)
Supplement: Multimedia component 2 [file mmc2.xml]

<?xml version="1.0" encoding="UTF-8" standalone="no"?><data:data><datasets><author>phcsunh@nus.edu.sg</author><type>0</type><dataset><value>1</value><reason>Data will be made available on request</reason><comments/></dataset></datasets></data:data>
